# Supplementary material for: Impact of Menopausal Status and Recurrent UTIs on Symptoms, Severity, and Daily Life: Findings from an Online Survey of Women Reporting a Recent UTI
Source: Antibiotics (Basel). 2023 Jul 5;12(7):1150. doi: 10.3390/antibiotics12071150 (PMC10376736; doi:10.3390/antibiotics12071150)
Supplement: Supplementary file 1 [file antibiotics-12-01150-s001.zip]

Archive with 1 entries (1 files):
- antibiotics-2458389-supplementary.pdf
